# Supplementary material for: Moderate Exercise Stimulates PACAP-Mediated Neurogenesis in Rat Dentate Gyrus and Cerebellar Cortex
Source: J Funct Morphol Kinesiol. 2026 Jan 15;11(1):37. doi: 10.3390/jfmk11010037 (PMC12821592; doi:10.3390/jfmk11010037)
Supplement: Supplementary file 1 [file jfmk-11-00037-s001.zip]

Archive with 1 entries (1 files):
- jfmk-4056520-supplementary.pdf
